# Supplementary material for: Movement Patterns of Roaming Companion Cats in Denmark—A Study Based on GPS Tracking
Source: Animals (Basel). 2022 Jul 7;12(14):1748. doi: 10.3390/ani12141748 (PMC9311815; doi:10.3390/ani12141748)
Supplement: Supplementary file 1 [file animals-12-01748-s001.zip]

Archive with 2 entries (2 files):
- Dataset (Supplementary S2).xlsx
- Questionnaire (Supplementary S1).pdf
